# Supplementary material for: Geometric morphometrics and paleoproteomics enlighten the paleodiversity of Pongo
Source: PLoS One. 2023 Dec 15;18(12):e0291308. doi: 10.1371/journal.pone.0291308 (PMC10723683; doi:10.1371/journal.pone.0291308)
Supplement: S6 Fig — a PCA analyses of the EDJbased on M1–M2. b PCA analyses of the EDJ based on M3. c PCA analyses of the EDJ based on all molar positions. (ZIP) [file pone.0291308.s013.zip]

Archive with 3 entries (3 files):
- S6a_Fig.tif
- S6b_Fig.tif
- S6c_Fig.tif
