# Supplementary material for: Geometric morphometrics and paleoproteomics enlighten the paleodiversity of Pongo
Source: PLoS One. 2023 Dec 15;18(12):e0291308. doi: 10.1371/journal.pone.0291308 (PMC10723683; doi:10.1371/journal.pone.0291308)
Supplement: S1 Data — (CSV) [file pone.0291308.s015.csv]

75TO17	Vietnam Tham Om	19327.05078	42854.13281	2577.36499	19578.73828	42700.78906	2744.061279	19896.88281	42495.21875	2978.512939	20091.85742	42229.47656	3010.080322	20325.40625	41867.98438	3129.424316	20447.17188	41565.48828	3198.508057	20476.55859	41232.17969	3224.995605	20402.11719	40806.23438	3302.210205	20353.54688	40500.14844	3441.34668	20198.5957	40105.98828	3556.377441	19990.95313	39843.76172	3591.625732	19742.08984	39472.49219	3598.743896	19546.6582	39199.5625	3617.470703	19354.4082	38934.92188	3692.996094	19126.67969	38558.80078	3743.534912	18929.7832	38295.82813	3695.261963
75TO22	Vietnam Tham Om	39343.60938	15697.08301	21684.71484	39169.78125	15821.10547	21862.01953	39030.47266	15892.21875	22215.76367	38917.22656	16031.74609	22402.28125	38727.70313	16352.74512	22452.55078	38658.60938	16626.7207	22481.31836	38579.02734	16897.13867	22488.67578	38546.10156	17239.28125	22630.50195	38605.46094	17448.68945	22813.14453	38816.57422	17721.82422	22946.9707	38982.57813	17926.63281	23052.89648	39229.72266	18187.87305	23157.12891	39447.94922	18362.54102	23203.1875	39675.28125	18519.66211	23269.89453	39977.4375	18696.83203	23405.18555	40187.6875	18860.74219	23501.17383
77TO9bv49	Vietnam Tham Om	35453.01953	46462.17969	2505.981689	35335.89844	46705.15625	2618.999756	35155.89844	46964.97266	2841.893799	35136.53906	47239.65625	2916.809326	35233.71875	47542.35547	3132.950195	35321.82813	47766.85156	3289.643555	35502.60938	47982.85156	3358.899902	35758.13672	48258.60547	3444.931641	35994.58203	48385.58203	3551.958496	36354.80469	48455.42188	3675.231934	36640.70313	48472.01563	3726.238281	37012.58594	48520.39844	3813.651367	37284.03125	48575.50781	3903.382813	37550.00391	48629.6875	4004.619141	37928.49219	48702.90625	4036.542236	38211.53516	48737.11719	3986.931396
77TOo1335	Vietnam Tham Om	42728.72656	41896.91016	38943.66797	42974.03906	41968.33594	39117.47656	43326.64844	42011.10938	39302.65234	43624.60156	41973.47266	39357.00781	44023.44141	41932.04688	39433.28516	44306.10547	41845.39453	39508.77734	44564.75781	41704.04297	39589.5	44785.83984	41398.44922	39708.97656	44882.14063	41140.48828	39841.74219	44970.67188	40787.66406	40025.36719	44989.88672	40508.94531	40152.09766	45014.05469	40125.65625	40284.10156	44977.03516	39835.82813	40374.62109	44941.91406	39542.21875	40451.28516	45026.875	39145.03906	40473.71875	45053.19141	38840.39453	40481.46875
77TOo1428	Vietnam Tham Om	13132.92578	34129.6875	35104.28516	13139.55566	33898.25781	35315.57031	13065.29883	33630.60547	35631.64063	12964.02441	33456.58984	35873.72266	12778.89453	33196.49219	36112.59766	12536.51172	33014.29688	36188.10938	12271.14453	32872.75391	36278.0625	11886.25781	32750.94727	36386.62109	11581.37109	32738.36523	36440.46094	11177.16309	32773.66797	36539.10547	10872.25195	32808.63281	36605.36719	10480.92871	32901.73438	36698.33594	10198.58594	32977.75781	36807.01953	9890.550781	33014.98438	36842.84766	9522.24707	33139.22656	36707.82813	9257.272461	33222.26953	36567.35547
77TOo7bv38	Vietnam Tham Om	37956.62109	15596.74512	16971.60156	37902.64844	15846.96875	16848.54492	37802.24219	16097.43555	16590.7168	37626.99219	16293.22656	16491.73242	37350.30859	16524.13086	16378.75879	37094.375	16625.4043	16319.53906	36841.36719	16689.27539	16207.21387	36535.83984	16620.93359	16008.09863	36321.77734	16477.72852	15886.63086	36084.40625	16198.42578	15812.58008	35932.13281	15968.04297	15745.4043	35774.46875	15654.95703	15613.08008	35643.32422	15404.25195	15573.7832	35493.71484	15166.83203	15527.4209	35341.36719	14825.70703	15473.09277	35215.27344	14576.03125	15489.63379
77TOo930	Vietnam Tham Om	16026.69238	34816.64063	2343.490723	16029.69141	34570.72656	2522.894531	15996.86133	34307.51172	2826.13916	15935.10449	34126.47656	3065.095703	15724.58105	33816.13281	3151.19873	15530.49609	33594.40234	3221.776855	15293.92383	33481.46094	3366.130859	14933.80371	33460.55469	3547.966309	14641.44238	33459.94531	3633.62085	14249.77637	33506.125	3700.384766	13965.19531	33496.96484	3809.549316	13595.6582	33467.26953	3974.915771	13306.51563	33451.625	4052.144775	13005.86328	33412.08594	4043.373047	12634.60938	33399.87891	3896.743652	12388.43359	33427.14844	3721.114502
77TOv0139	Vietnam Tham Om	39326.33203	15706.0918	21682.20117	39168.10547	15774.37305	21909.58789	38992.82422	15875.42871	22228.375	38880.59375	16049.85156	22404.36328	38701.1875	16376.73438	22452.28711	38620.67578	16646.80469	22473.53516	38539.25391	16916.68164	22493.19922	38511.68359	17259.10547	22630.33203	38590.82813	17474.68359	22795.49609	38780.41016	17751.48047	22954.98438	38955.39453	17948.75781	23059.82813	39216.54688	18198.91016	23161.13672	39432.25391	18373.85547	23209.01367	39659.19531	18526.65234	23277.99219	39962.11719	18711.40625	23405.06836	40177.61328	18868.45508	23498.86133
93LT111M1l	Vietnam Lang Trang	342.276886	260.1556396	291.8695068	343.43573	264.2352905	286.5640869	344.7085876	269.8707275	281.1113281	344.9146729	275.684082	278.9752502	344.4563904	283.2910767	275.4835815	343.0935364	288.8399048	273.0654602	339.8756409	293.371582	270.0827942	335.3505859	298.9224243	265.6793518	330.4523926	301.8303223	263.148407	322.7483826	304.3078918	260.9487915	316.7871704	305.8865662	259.661499	308.7814026	308.0467529	260.1699829	302.9598389	309.9699097	258.9631042	297.0280762	311.425354	257.4519043	288.8752136	312.9542847	258.2998352	283.2020874	314.293457	260.711731
93LT88	Vietnam Lang Trang	12855.07422	17365.91211	19122.30664	12834.12598	17516.29297	18873.32031	12797.33008	17744.85742	18575.48047	12741.86621	17968.50586	18424.56055	12584.0332	18303.37305	18440.56836	12483.31543	18564.73047	18475.23438	12315.38281	18764.73438	18377.38867	12044.15039	18899.84375	18153.66016	11803.96582	18941.65039	18011.07422	11436.75195	18938.38672	17923.82617	11158.87695	18905.6543	17878.82617	10792.39551	18827.24023	17835.87891	10527.23047	18742.13477	17789.39844	10280.07813	18638.18359	17693.77734	9938.947266	18503.75	17619.41211	9689.353516	18454.11719	17737.08008
93LT89	Vietnam Lang Trang	4846.875	10461.03711	10511.43555	4713.84082	10511.28223	10315.17383	4546.229492	10566.65527	10079.48242	4411.320801	10597.17578	9911.647461	4172.81543	10577.5	9754.818359	3964.162842	10526.41406	9692.488281	3766.512939	10441.48145	9633.943359	3535.751221	10271.1748	9551.518555	3414.354736	10095.84375	9489.398438	3302.82251	9826.588867	9423.390625	3232.842285	9619.115234	9376.833008	3147.761963	9348.960938	9283.540039	3098.883545	9154.458984	9183.837891	3082.95166	8959.000977	9077.143555	3074.414307	8697.287109	8933.732422	3054.064941	8502.654297	8824.834961
93LT91	Vietnam Lang Trang	12619.03906	14400.12305	1223.727051	12580.99414	14755.125	1260.747559	12683.41309	15098.79883	1583.474976	12783.56641	15416.83301	1687.382324	12974.81934	15850.64063	1640.946045	13265.74609	16009.58008	1753.948608	13503.67285	16120.62988	2006.458374	13876.95117	16148.14453	2309.956055	14195.94336	16121.80762	2479.27002	14631.32324	16014.19141	2670.896973	14953.80566	15939.87988	2813.220947	15357.09863	15755.7373	3007.612549	15658.0918	15584.57031	3132.227051	15969.35938	15450.94531	3256.552734	16366.20215	15223.6709	3425.698242	16685.53125	15078.49023	3516.88916
93LTC2B5108M1l	Vietnam Lang Trang	144.7801056	244.9925385	272.6266174	139.3438416	244.1257935	268.1407471	134.0799255	241.8345795	260.9000854	128.555069	238.9384155	257.8328857	120.1875381	234.894989	257.603241	114.6312408	230.7227783	257.828125	109.6349792	226.5342102	255.5650787	107.1887283	219.725708	249.6646729	106.7632065	214.162796	245.4498444	107.316925	205.3341522	242.6693726	106.9440231	198.4750671	243.7922974	108.4046555	189.6163177	243.1873627	109.9134369	183.7618713	239.5882263	111.272995	177.5813293	236.6056519	114.0893784	168.8471375	237.0221405	114.8518524	163.0116119	240.7797394
93LTC2B5126M12l	Vietnam Lang Trang	5543.218262	11894.43066	11246.10352	5281.842773	11768.60352	11124.66504	4951.958984	11696.66406	10897.83398	4726.05127	11651.45801	10691.90039	4461.431641	11477.79199	10437.97656	4240.365723	11306.29004	10308.22168	4084.072266	11106.40625	10132.89648	4078.425049	10731.42969	9974.947266	4073.772461	10442.05273	9875.577148	4060.163818	10047.6543	9755.342773	4093.439453	9752.820313	9669.617188	4147.124512	9368.386719	9526.949219	4182.653809	9076.893555	9437.160156	4198.950684	8769.881836	9411.960938	4161.472656	8428.71582	9636.442383	4137.354492	8209.595703	9851.075195
93LTC2B5131	Vietnam Lang Trang	272.9882507	429.2658386	81.86196136	266.587677	431.1749573	83.13554382	257.8121948	431.1828308	84.97550964	251.3269653	430.6868286	86.50494385	242.6608429	432.0206299	88.50728607	236.4720306	432.6165771	91.02406311	231.3412323	432.6966858	95.38001251	225.0331879	432.7512512	101.7193604	222.1867371	432.6651306	107.8497238	220.3734436	433.7284546	116.5742874	218.3702393	433.3034363	123.0032043	216.3725281	433.4954224	131.7659454	214.4242249	433.4106445	138.2218628	212.3963165	434.1281128	144.587677	211.9185638	437.674469	152.7933502	213.9574738	440.5018311	158.5511017
93LTC2B5132	Vietnam Lang Trang	224.6339569	109.0963364	72.57661438	220.360321	107.8328552	75.00722504	214.3925629	107.4350891	77.98808289	209.8727417	108.265358	80.016922	204.2219696	110.5976868	82.6598053	200.1776733	113.4093628	83.58267212	196.3644104	116.6827927	83.91104889	192.6214294	122.0759354	85.03607941	190.8830872	126.7311249	85.78359985	189.1765289	133.2086487	86.10161591	188.1968536	138.1354065	85.82683563	186.8431091	144.7031555	85.6318512	185.5888977	149.5673523	85.81977844	184.0896606	154.3540649	86.01305389	181.6902771	160.5973663	86.5776062	179.8588104	165.2896423	86.72193909
93LTC2B597	Vietnam Lang Trang	336.9289551	283.7499084	253.2875214	343.2577515	285.5110474	251.324585	350.0086975	286.92099	245.4491882	355.4663391	288.4691162	242.2440033	363.5427856	291.8437805	239.9953461	368.6357117	295.527771	237.504776	372.3306885	299.6327209	233.5750427	372.9934082	306.8555298	228.3887024	371.2589417	312.8177185	225.5764008	367.6085205	320.7224121	223.1392212	364.4799805	326.6668091	222.0840149	359.7910767	334.3612061	221.0490112	356.229126	340.1321106	220.368042	352.8830566	346.057251	219.952179	348.5020142	353.5997925	221.9581757	345.7245789	359.014679	224.9665375
93LTC2B598	Vietnam Lang Trang	414.5513	281.7928162	254.705658	418.2666931	286.8591003	252.5899353	420.5846863	293.6260376	247.8005829	421.7531738	299.124115	244.5313721	421.8859863	306.8244019	240.5272369	420.2233582	312.6835327	238.2098389	416.8574219	318.0899353	236.798111	410.8363647	324.3068848	235.7911682	405.4874573	327.9640808	235.0848389	397.6428223	331.5751648	234.0749512	392.2575378	335.2527771	233.4338989	386.3183594	341.2498169	231.3416748	381.5056152	345.2438354	229.5016785	375.9942932	348.546875	228.3362885	368.6531677	353.2616882	228.2067261	363.3257141	356.561554	229.93927
CA260	Chinese Apothecary Collection	3471.649658	5553.869629	1750.726074	3270.751953	5455.691406	1959.500732	3073.664551	5418.744629	2310.242676	2933.493408	5460.536133	2575.547607	2698.984863	5584.585449	2881.172607	2522.535889	5777.063965	3028.474121	2353.71582	5983.834961	3175.034912	2166.544678	6290.729492	3361.362061	2086.590332	6563.359375	3458.832031	2077.804199	6958.789063	3548.620605	2110.258301	7250.476074	3626.537598	2135.100586	7647.890625	3689.693604	2163.310059	7950.619629	3717.804688	2157.787354	8252.105469	3729.269043	2173.330811	8646.899414	3644.67627	2195.07666	8936.150391	3554.177734
CA805	Chinese Apothecary Collection	3916.546143	4248.979492	889.5645142	3797.544189	4199.067383	1160.5896	3653.791016	4128.443359	1515.6875	3421.285156	3996.648926	1619.483765	3121.91748	3938.657471	1851.959717	2884.397461	4012.062012	2009.490234	2623.386719	4118.767578	2098.080566	2286.207275	4284.303711	2208.543945	2082.432129	4480.359863	2290.8125	1982.483765	4825.794434	2441.165771	1930.997803	5097.592773	2552.529785	1927.574829	5471.789063	2661.037842	1928.450195	5760.250977	2720.599609	1922.047974	6052.904785	2690.391357	1964.199219	6390.710938	2504.685059	1990.266602	6672.147461	2587.897949
CA806	Chinese Apothecary Collection	3889.275635	4369.470215	1241.019653	3702.541748	4391.662598	1395.801636	3489.748047	4413.197266	1614.46228	3317.968262	4466.349609	1764.977539	3073.268555	4580.130371	1925.859863	2909.043457	4704.356445	2038.684814	2757.58252	4872.317383	2099.572266	2601.681152	5134.626953	2163.741699	2532.435303	5335.477539	2266.137695	2452.500488	5613.537598	2385.212402	2412.964111	5836.017578	2453.913086	2379.80835	6137.210938	2535.681641	2352.151123	6367.432617	2576.27832	2340.229492	6602.212891	2585.596191	2322.965332	6915.818359	2572.941895	2308.125732	7149.191406	2545.712891
CA807	Chinese Apothecary Collection	3759.313232	4491.68457	1124.384888	3542.218262	4563.320313	1242.225464	3323.052734	4677.423828	1463.44458	3169.382568	4787.577148	1632.307007	2951.656982	4940.405762	1837.063843	2773.856689	5048.448242	1980.189941	2607.5354	5191.429199	2106.931885	2416.594238	5438.053711	2228.08252	2313.159912	5653.487305	2312.393799	2232.733643	5947.733398	2452.793213	2225.800537	6177.10498	2558.384277	2226.536865	6502.998047	2644.356445	2228.739746	6754.444336	2665.486816	2223.462646	7005.701172	2651.681152	2239.440918	7340.626953	2612.070068	2267.956299	7589.526367	2586.851563
DU1012	Vietnam Duoi Uoi	19949.55078	13411.2998	11368.93945	20125.39063	13315.66406	11105.73535	20267.25	13227.08398	10692.09082	20338.15625	13192.2041	10370.21289	20620.18164	13292.6875	10136.77051	20914.30078	13377.33008	10010.42383	21192.06055	13462.92676	9860.707031	21336.61523	13750.67969	9569.052734	21369.87891	13998.09766	9348.011719	21301.96094	14371.32031	9143.099609	21196.37891	14684.11133	9134.365234	21087.25	15111.3418	9108.027344	20992.75781	15416.5957	9156.705078	20859.39063	15686.11133	9155.613281	20718.20898	16025.80957	8901.136719	20601.97852	16315.14453	8933.581055
DU996	Vietnam Duoi Uoi	12188.80762	9255.817383	1783.327271	12073.01758	8982.719727	2035.08252	11871.08984	8702.243164	2352.614502	11636.0332	8513.095703	2539.683838	11200.46875	8360.011719	2696.682617	10844.44141	8312.441406	2756.153809	10509.8916	8334.986328	2881.949463	10091.8125	8498.791992	3064.740479	9812.90918	8694.738281	3198.393066	9430.469727	8978.886719	3270.70459	9164.763672	9224.243164	3319.969727	8863.947266	9588.823242	3429.593994	8629.748047	9862.21875	3488.363281	8431.887695	10164.0957	3521.458252	8181.929688	10578.47852	3548.041504	8043.23877	10910.83789	3536.708984
DU998	Vietnam Duoi Uoi	8239.777344	12532.83398	3068.769043	8386.269531	12214.08594	2983.612061	8605.325195	11791.89453	2927.898438	8714.964844	11469.69141	2873.956055	8644.802734	11024.76563	2736.693848	8501.598633	10706.35547	2685.008545	8307.052734	10414.01465	2712.711914	8159.023438	9991.698242	2867.226807	8090.597656	9679.847656	3022.772461	7934.339844	9314.865234	3234.40918	7671.888672	9252.644531	3474.897949	7505.373047	9077.703125	3855.895508	7531.774414	8879.949219	4147.783203	7462.260742	8808.578125	4485.282715	7233.301758	8807.912109	4897.315918	7034.207031	8883.53125	5181.421875
GX010	China Ganxian	4044.133545	3072.273682	-5106.033203	4347.977539	3079.165039	-4976.205078	4735.647949	3118.875732	-4774.529785	5046.240234	3107.540771	-4676.841309	5460.808594	3056.096191	-4534.519531	5761.743164	2986.060547	-4439.210449	6033.59082	2843.662598	-4314.373047	6345.333984	2569.964355	-4191.49707	6508.015137	2294.447266	-4145.665039	6603.214355	1878.4729	-4047.316162	6689.921387	1618.389771	-3868.239502	6736.233398	1215.830444	-3695.981934	6787.391113	898.6594238	-3623.4375	6802.495117	577.9904785	-3677.455078	6756.450195	195.6187592	-3884.697266	6678.94043	-87.43832397	-4035.467285
GX3012	China Ganxian	-4084.41748	-1503.712646	-4660.307617	-4242.654297	-1568.551514	-4473.501465	-4443.435059	-1579.865356	-4212.066406	-4608.111328	-1572.404907	-4022.127441	-4865.464355	-1522.927368	-3818.901367	-5065.678711	-1426.516968	-3702.22168	-5249.656738	-1285.312744	-3614.38623	-5465.991699	-1044.848145	-3538.498535	-5554.255859	-814.1599121	-3512.311768	-5601.04834	-482.9177551	-3512.360596	-5625.879395	-240.1098328	-3467.143066	-5565.130371	77.95439148	-3403.311279	-5535.115234	310.2870178	-3316.409912	-5470.709961	530.6408691	-3216.967773	-5448.667969	811.6638794	-3037.964844	-5441.726074	1030.075073	-2916.639648
GX6002	China Ganxian	3958.138184	2206.395508	-6311.197266	4127.158203	2249.782227	-6083.868652	4326.306641	2293.446777	-5768.516602	4474.244141	2304.483398	-5535.959961	4755.440918	2271.722168	-5291.151367	5002.769531	2234.180664	-5164.355957	5248.563477	2152.224609	-5059.415527	5566.687988	2016.200806	-4915.242188	5730.827637	1833.24585	-4780.95166	5780.436523	1524.644775	-4587.427246	5789.938477	1264.47937	-4483.098633	5685.233398	910.4815674	-4427.941406	5644.047363	631.3164673	-4424.90625	5601.356445	365.4607239	-4357.155273	5580.625488	20.23990822	-4207.734375	5571.831543	-246.9712372	-4219.591309
GXB6005	China Ganxian	-4377.387695	-1711.914307	-5344.486816	-4532.423828	-1666.94812	-5095.790039	-4670.969727	-1597.570923	-4760.666992	-4805.958008	-1508.282593	-4531.700684	-5061.951172	-1349.404541	-4298.964844	-5271.569824	-1219.718018	-4159.736328	-5457.492676	-1042.572021	-4037.752441	-5601.358887	-728.1004639	-3924.848389	-5647.496094	-453.9075928	-3877.672119	-5632.56543	-106.7033615	-3731.538086	-5536.022949	147.846344	-3642.249023	-5455.407227	508.8045044	-3562.678223	-5387.770508	776.3331299	-3618.98877	-5298.274414	1031.282471	-3521.510254	-5236.852051	1387.752075	-3438.733398	-5195.540039	1667.037109	-3473.143066
GXI007	China Ganxian	-4068.220703	-2043.927734	-6713.876953	-4336.513672	-2271.196777	-6536.453613	-4748.648438	-2408.536621	-6243.984863	-5115.458008	-2503.551758	-6136.417969	-5623.144531	-2575.143555	-6036.199707	-5989.207031	-2534.533936	-5908.618164	-6331.276855	-2449.430908	-5741.093262	-6698.027832	-2148.549316	-5517.421875	-6893.360352	-1819.656738	-5448.635742	-7075.518066	-1355.121704	-5292.755859	-7142.416992	-992.0371094	-5155.862793	-7244.272461	-531.4171753	-4928.867676	-7251.493652	-157.0687256	-4803.748535	-7272.897949	229.5964508	-4840.757324	-7267.875977	723.3110962	-5012.552246	-7245.128906	1092.765747	-5148.354492
HH42M2lR	Vietnam Hung Hum	7858.286621	16046.16797	8472.535156	7678.242188	16199.46484	8259.001953	7515.953125	16303.89063	7879.430664	7320.831055	16367.1875	7654.725586	6973.235352	16416.96094	7423.436523	6685.373535	16373.79297	7303.787598	6421.555664	16247.07129	7176.495117	6200.249512	15951.18457	6983.912598	6095.604004	15648.80469	6961.905273	6094.351074	15232.38477	6987.67041	6140.780273	14940.2168	7105.724609	6042.198242	14543.73047	7136.885742	5835.387695	14315.69727	7065.084961	5724.393555	14035.1875	6963.000488	5680.624512	13697.03223	6714.731445	5703.168945	13457.37695	6503.182617
HH55M2lR	Vietnam Hung Hum	10035.2627	8064.371094	6127.637695	10244.17871	7984.511719	6023.36084	10490.32031	7824.686523	5879.026367	10692.54102	7713.178711	5792.647949	10948.24023	7537.38916	5705.714844	11182.25195	7597.709961	5662.057129	11410.24023	7678.911133	5616.070313	11667.21875	7854.479492	5519.189941	11798.20117	8023.84375	5397.220215	12014.61914	8229.557617	5265.479492	12142.25098	8432.489258	5221.952148	12308.11719	8713.461914	5209.90918	12455.51953	8904.950195	5261.071289	12592.36426	9105.144531	5242.801758	12736.00098	9360.458984	5090.983887	12844.44922	9551.162109	4978.693359
Icet163LLM1	Pongo abelii	128873.4688	82017.0625	33528.54688	129094.8125	82034.875	33719.83594	129362.3125	81992.625	33997.22656	129601.0469	81915.60938	34131.02344	129915.7969	81742.25781	34265.27734	130075.9766	81521.53906	34348.41797	130070.3125	81232.65625	34368.72266	130063.5859	80848.69531	34418.74609	129948.8516	80582.03906	34433.61328	129955.4844	80201.50781	34473.11328	129913.3438	79912.89063	34485.21875	129811.8438	79542.29688	34464.23047	129689.4375	79278.42188	34447.49609	129539.0625	79032.36719	34457.75	129339.6172	78703.10938	34436.39063	129210.5078	78451.15625	34370.875
TL001	Vietnam Thung Lang	6340.128418	5584.494629	12748.7832	6191.148926	5378.039063	12654.75977	6099.248535	5071.452637	12491	6092.246094	4825.934082	12373.01855	6087.781738	4475.220215	12380.33398	6121.371094	4207.302246	12393.49805	6225.48877	3965.717529	12450.67871	6391.026855	3663.080078	12550.72461	6615.914063	3527.225586	12606.82813	6933.980469	3375.147217	12675.57324	7190.297852	3290.115479	12698.8877	7543.889648	3217.408203	12706.09082	7812.600586	3197.567871	12704.3877	8081.60791	3212.987305	12694.27832	8435.830078	3221.054932	12628.75195	8700.09375	3213.466309	12572.31348
TL002	Vietnam Thung Lang	9016.583984	6041.987793	5330.257324	8893.209961	5716.806641	5447.254395	8626.068359	5393.038574	5652.497559	8390.293945	5153.120117	5773.241211	8021.311523	4890.754395	5921.926758	7726.708008	4757.151367	6073.648438	7429.015625	4691.519043	6261.367188	7027.103027	4685.860352	6518.269531	6725.408203	4715.818359	6707.068359	6338.424316	4829.493652	6961.383789	6099.111816	4993.802734	7167.074219	5796.257324	5217.321289	7461.697754	5562.499512	5474.008789	7497.249023	5343.470703	5754.108398	7461.046875	5063.083496	6136.671387	7432.773438	4788.628418	6327.644531	7558.267578
TL17	Vietnam Thung Lang	245.7525635	402.4539185	838.8009033	239.8397369	403.2598572	841.446106	233.1952515	403.0421448	846.7987671	227.8277588	402.9331665	850.2983398	220.3285828	404.9899902	853.8800049	215.4616089	408.2515869	856.6327515	211.3371887	412.2072449	859.6012573	208.4109192	418.3164368	864.760437	208.5865936	423.1152344	869.0894165	209.7540283	429.847168	874.2932739	211.8707123	434.9692688	877.6602783	215.1961975	441.1394043	882.6356201	218.0951538	445.694519	886.1881714	221.5798187	449.2481079	890.2156982	225.063446	452.6782837	897.3391724	226.3747101	455.2442627	903.0778198
TL18	Vietnam Thung Lang	519.3674316	300.9725342	1191.774658	527.6343384	297.4909058	1191.350586	536.1228638	289.6328735	1191.572144	540.6151733	283.0948792	1195.31543	544.5377197	274.0234985	1201.868164	545.2416382	266.8668213	1206.90625	545.2943726	258.9313965	1210.871948	543.0479736	247.7543335	1213.267578	539.5213623	239.6989136	1213.594116	533.9303589	229.4224243	1214.851318	529.1953735	221.9809875	1214.732178	520.9567871	213.740387	1212.930176	515.6447754	206.9000702	1213.38855	510.1747437	199.9296265	1214.478882	502.5016479	191.5050659	1212.201416	496.6057129	186.322464	1208.064575
TL30	Vietnam Thung Lang	4918.649902	15165.31348	4994.224121	4654.394531	15298.85352	5209.541504	4385.950684	15597.60352	5478.48291	4213.621582	15876.09082	5630.233887	4021.239258	16281.43945	5816.179688	3945.987549	16621.00391	5916.219238	4023.921631	16974.06836	5945.834473	4130.464844	17443.42578	5983.577148	4271.163086	17757.11914	6104.636719	4505.06543	18150.67578	6265.082031	4745.585938	18416.74023	6319.84375	5096.40332	18740.95898	6372.833984	5325.556152	18969.89453	6208.972168	5517.025391	19126.0332	5942.670898	5781.15625	19335.24609	5591.695313	5986.668945	19457.17578	5317.115234
TL36	Vietnam Thung Lang	378.910614	810.2954712	165.9339905	380.1257324	803.5341187	166.9286804	384.2844849	795.8445435	168.092926	386.9535828	789.6447144	167.8344269	388.8907166	780.9191895	167.1571503	387.5230713	774.5182495	168.7672424	384.3772278	768.9226074	170.8725586	378.7340698	762.7203369	174.1819916	373.6451111	759.1203613	176.6351776	365.5420532	755.809021	178.8783264	358.920105	755.1513672	180.0024872	350.2596741	753.3383789	181.1831818	344.0567017	752.0366211	183.6242371	338.0696106	749.8439331	186.0422516	329.8075256	747.8879395	188.9579163	323.6793823	746.5144043	191.5015869
TL37	Vietnam Thung Lang	407.5882874	875.7234497	468.1935425	414.082428	870.5384521	469.6156006	420.089447	862.4019775	473.5791016	422.7923584	854.7606812	475.7961426	423.728363	843.6935425	475.8034363	423.6237793	835.5822754	477.8963013	421.2558594	827.734436	477.0289001	418.3973999	817.7237549	480.8078613	414.861084	810.9541016	483.9901123	407.3585205	803.3011475	487.3808899	401.026123	798.4316406	489.4858398	394.6427307	790.1599731	493.1758118	389.0527039	784.383667	495.5881348	382.7667236	779.0419922	495.8382874	374.4316406	771.8571777	494.1355286	367.4041138	767.3987427	493.5665283
TL38	Vietnam Thung Lang	8223.107422	20538.26367	5196.167969	8427.473633	20571.71484	5165.307617	8705.783203	20590.20117	5189.918457	8911.25293	20589.91016	5235.252441	9184.992188	20575.71289	5292.433105	9378.098633	20554.44922	5239.351563	9544.147461	20538.41211	5113.879883	9776.166992	20487.39648	4968.826172	9891.267578	20372.71484	4839.51416	9962.873047	20152.49023	4688.092773	9936.751953	19958.44922	4615.529297	9936.024414	19693.5	4535.272461	10011.31543	19506.17188	4481.476563	10116.78906	19328.54883	4444.939941	10236.83594	19080.55078	4404.172852	10279.47559	18884.75195	4346.179688
TL39	Vietnam Thung Lang	6304.773926	8513.344727	3578.571777	6112.162598	8599.018555	3759.895996	5867.936035	8713.279297	3955.916504	5669.198242	8822.496094	4039.735352	5428.692383	9045.925781	3974.766357	5246.439453	9224.376953	3966.977783	5081.188965	9408.727539	3907.723389	4961.421875	9721.974609	3856.383301	4928.824219	9973.021484	3822.719727	4923.121094	10307.56445	3760.507324	4949.426758	10556.94238	3712.594971	5018.516602	10889.55762	3696.27002	5082.458008	11135.09668	3722.538574	5186.383789	11366.73242	3700.47876	5345.024414	11667.00488	3686.662109	5460.859863	11893.69824	3709.087158
TL4	Vietnam Thung Lang	221.8300018	284.1300049	1462.800049	223.919281	278.8900757	1461.521973	226.1459503	271.6741333	1459.968994	226.7521362	266.0004578	1459.358154	226.8052826	258.3293152	1459.789551	227.2504578	252.5994873	1460.458862	226.568222	247.1532898	1461.950928	222.8128204	242.6543732	1466.790283	220.1910248	240.1868744	1471.307861	215.5554352	237.239975	1476.709961	212.3279572	235.1471863	1480.996094	208.6211853	230.8331604	1486.108887	206.0775299	227.2886047	1489.87793	203.7120209	224.3700867	1494.27771	200.1104584	221.025589	1500.206787	196.1145172	219.1505432	1503.850586
MAM7360M1	Pongo abelii	85.76526642	47.54396057	90.17980957	85.75752258	47.65707779	90.36639404	85.73905945	47.77645111	90.62808228	85.70669556	47.82680511	90.8347168	85.60684204	47.88104248	91.09809113	85.48806763	47.94589996	91.26667786	85.35183716	48.01898193	91.41886902	85.14492798	48.08529663	91.60700226	84.94985962	48.12704086	91.68693542	84.66867065	48.18826294	91.70262909	84.45821381	48.22571182	91.66915894	84.18063354	48.27278137	91.60527802	83.97173309	48.31321335	91.56378174	83.76365662	48.35382462	91.5195694	83.48841858	48.37506485	91.4393692	83.28372192	48.34425354	91.37539673
MAM7360M2	Pongo abelii	85.96736145	49.08478165	79.19939423	85.91316986	49.16300964	79.37902832	85.83183289	49.27822876	79.6089325	85.75500488	49.3752327	79.76829529	85.6053009	49.48888397	79.96026611	85.45246887	49.54898834	80.07704163	85.27565002	49.62815857	80.13246155	85.03215027	49.74355316	80.14899445	84.83887482	49.80147552	80.1582489	84.57148743	49.79210663	80.16231537	84.37796783	49.73779297	80.13733673	84.12089539	49.67935181	80.08122253	83.92617798	49.69422913	80.03161621	83.73867798	49.75363541	79.98522949	83.4932251	49.85375214	79.93307495	83.30368042	49.91594696	79.8993454
MAM7360M3	Pongo abelii	86.27342987	48.98714447	66.97995758	86.27651978	49.08057404	67.12988281	86.27334595	49.19565201	67.32270813	86.25055695	49.27177048	67.47091675	86.13585663	49.33208466	67.65519714	86.03525543	49.38240051	67.78409576	85.91970825	49.4407959	67.89439392	85.73375702	49.52288055	67.99458313	85.58048248	49.58098602	68.04150391	85.36943817	49.65958405	68.07317352	85.20492554	49.70331573	68.07807159	84.98048401	49.71910858	68.0517807	84.81478882	49.71790314	68.01046753	84.65106964	49.71621704	67.96141052	84.43444824	49.72151947	67.89316559	84.27238464	49.74152756	67.84468079
MAM7361M1	Pongo abelii	77.46227264	37.50327682	80.60283661	77.61535645	37.69405365	80.75751495	77.75639343	37.99292755	80.93623352	77.80427551	38.24128723	81.05670929	77.84181213	38.50386429	81.31390381	77.79250336	38.67847824	81.52971649	77.68914032	38.85536575	81.72574615	77.48679352	39.01475143	82.0009613	77.29946899	39.17008972	82.13894653	76.97893524	39.33835602	82.2231369	76.70143127	39.37939835	82.25741577	76.32653809	39.40071106	82.29445648	76.04203033	39.40151596	82.30348969	75.76636505	39.37433243	82.26203918	75.39406586	39.32047272	82.28227234	75.11810303	39.37890244	82.26778412
MAM7361M2	Pongo abelii	76.36637878	37.33303452	66.5038147	76.48892212	37.47593307	66.71044922	76.5423584	37.77340317	66.92236328	76.54239655	38.00714874	67.07580566	76.48123169	38.29360199	67.29534912	76.3379364	38.50621414	67.40484619	76.16294861	38.68972778	67.52268982	75.89588928	38.8943367	67.67852783	75.66427612	39.02283478	67.76161957	75.34883881	39.21714783	67.80354309	75.09534454	39.33101273	67.82619476	74.73209381	39.40161133	67.859375	74.45938873	39.45884705	67.85273743	74.1880722	39.51456833	67.8207016	73.81892395	39.55067062	67.79999542	73.54573059	39.60384369	67.81497955
MAM7361M3	Pongo abelii	80.00614929	41.86455154	54.42154312	80.0274353	42.11690521	54.4522171	80.08647919	42.44932556	54.48096466	80.15656281	42.68841934	54.48743057	80.24972534	43.0088501	54.45602417	80.19425964	43.2297554	54.35933685	80.12155914	43.42516327	54.21743393	80.02397156	43.6836586	54.02447128	79.94665527	43.87880325	53.88239288	79.84527588	44.13508606	53.68976593	79.7509613	44.27456665	53.50435638	79.61496735	44.39876556	53.22198486	79.53068542	44.51266098	53.01302338	79.44334412	44.63439178	52.80981445	79.28033447	44.76156616	52.54423141	79.13938904	44.85124969	52.35487747
MDD10-M3lL	Vietnam Mai Da Dieu	10171.42383	10199.42773	16962.66797	9885.270508	10198.29785	16774.06445	9505.987305	10118.82227	16580.91016	9237.77832	9938.423828	16492.13086	9022.484375	9632.90332	16246.88184	8854.974609	9410.631836	16060.50781	8761.758789	9152.180664	15869.02344	8799.451172	8797.154297	15605.24023	8972.445313	8549.892578	15460.7373	9165.305664	8194.594727	15271.24707	9323.708008	7931.000977	15140.3916	9627.762695	7641.842773	14985.45313	9821.201172	7408.284668	14843.0791	10010.45313	7179.075195	14686.91016	10309.46484	6875.72168	14581.53711	10572.56738	6670.199219	14583.70703
ML5	Laos Marklot	27715.94727	18700.1543	30588.98828	27862.09766	18780.52539	30856.01563	28022.57422	18872.07227	31231.35938	28161.51172	18942.27539	31491.26758	28534.7207	18997.83789	31621.42188	28833.58984	18940.61719	31680.07031	29080.78516	18840.49219	31834.61133	29243.69922	18608.4082	32132.28516	29286.52148	18372.59375	32329.42969	29314.17969	18018.20313	32542.04883	29339.40625	17728.03125	32648.49609	29351.49023	17317.34766	32699.01563	29358.22266	17012.80273	32762.17188	29371.05273	16707.21094	32807.13672	29397.08398	16295.61719	32778.01172	29378.96094	15986.27637	32753.86328
PU-1	Indonesia Punung	30701.62695	26777.97656	14771.1123	30733.70313	26951.47461	14579.125	30780.42969	27165.32227	14348.26563	30831.83984	27337.32031	14178.25488	30887.76367	27591.1582	13976.57617	30882.92969	27789.16992	13827.45703	30843.05078	28005.14648	13714.71875	30758.83789	28303.03906	13606.18359	30651.17188	28502.64063	13514.14258	30413.73828	28729.79492	13470.59961	30204.98242	28858.47461	13452.6875	29895.88281	28971.625	13451.55566	29695.52344	29107.38281	13398.5293	29515.89453	29266.34375	13336.02734	29276.88672	29487.53125	13283.32617	29084.44141	29643.89453	13271.2168
PU-12	Indonesia Punung	9042.896484	11960.73242	6729.21582	9133.445313	12195.87305	6612.162109	9199.291016	12460.73242	6411.669922	9190.517578	12700.41895	6302.034668	9178.092773	13019.6582	6160.467773	9128.689453	13264.06445	6063.498535	9004.938477	13471.21094	5967.486328	8787.331055	13719.6875	5835.560547	8589.660156	13864.13477	5746.8125	8259.817383	13969.62305	5669.219238	8001.001953	14008.21289	5660.158203	7674.460938	13929.24219	5764.091797	7428.710449	13877.20313	5848.321777	7189.802734	13805.99902	5890.710938	6895.272461	13973.53223	5799.311035	6649.688477	14040.17188	5721.373047
PU-13	Indonesia Punung	-2768.203125	-4518.364258	1626.213867	-2744.867432	-4730.960938	1433.581177	-2684.20459	-4973.291992	1177.003418	-2605.191406	-5129.475586	976.0171509	-2454.574219	-5350.091797	734.6942139	-2309.522949	-5544.774414	615.6235352	-2120.866699	-5706.544922	503.3105469	-1811.42688	-5866.201172	401.485199	-1565.590088	-5961.512695	330.7179871	-1215.49231	-6020.069336	256.9321899	-949.7542725	-6056.271484	208.0311737	-594.737793	-6111.6875	158.3877106	-323.8922119	-6142.391602	160.3178101	-53.90098572	-6170.584473	179.0404968	300.6716614	-6138.063965	251.610199	562.8790283	-6118.802734	323.6289978
PU-14	Indonesia Punung	13626.44043	8095.487305	1236.786621	13780.08691	8053.86377	1379.525879	13917.98438	8034.623047	1628.615234	14024.84961	8009.681641	1810.750977	14261.04492	7923.657715	1935.52124	14407.15332	7825.057129	2051.670654	14525.69824	7680.531738	2154.262207	14657.52637	7466.177246	2283.490967	14718.49414	7296.162109	2397.425293	14788.63086	7042.345703	2501.151367	14774.76172	6840.058594	2564.611084	14699.47852	6575.076172	2637.157227	14647.95703	6371.978516	2674.675537	14588.375	6169.816406	2707.054932	14498.76758	5900.806641	2689.21875	14441.19531	5696.562988	2666.814453
PU-15	Indonesia Punung	1755.584106	3798.263428	-4295.874023	1906.372559	3816.107422	-4143.646973	2087.804932	3824.013672	-3924.03125	2206.222656	3813.29126	-3751.031982	2389.848389	3782.619141	-3540.991455	2559.563232	3750.671875	-3417.380371	2745.313965	3697.13623	-3331.308594	2987.565186	3569.111572	-3262.488281	3153.219482	3451.878662	-3197.092041	3353.117188	3282.039063	-3091.618164	3504.161621	3145.764648	-3030.667236	3692.622559	2948.60498	-2954.108643	3811.380859	2776.921143	-2917.029297	3935.265625	2606.530273	-2893.936035	4103.017578	2382.104492	-2858.405029	4232.459473	2217.635498	-2831.234863
PU-16	Indonesia Punung	4295.733887	6933.170898	1331.63855	4066.67749	6951.117676	1427.946045	3814.560547	6987.75293	1614.359375	3608.156738	7042.474609	1731.906738	3346.72583	7123.027832	1908.52356	3215.220947	7275.209961	2039.56604	3134.500977	7444.93457	2194.974609	3066.365479	7662.059082	2425.483154	3076.568359	7870.392578	2550.778076	3123.177246	8151.889648	2697.390137	3175.527344	8365.935547	2801.136963	3156.261719	8660.711914	2930.423096	3245.981445	8887.222656	2930.390137	3342.7854	9109.941406	2941.503662	3472.379395	9400.515625	2979.146484	3510.498047	9623.521484	3064.600586
PU-181	Indonesia Punung	3534.430664	3614.029297	4973.653809	3572.534668	3438.317871	4863.144531	3629.549316	3288.562988	4636.509766	3720.413086	3142.188965	4520.652344	3852.661865	2947.344238	4369.651855	3987.751465	2816.19043	4281.573242	4134.447754	2695.932617	4191.435547	4349.071777	2565.651855	4078.225586	4526.461914	2473.433594	4022.249023	4755.700684	2344.636719	3930.852783	4946.270508	2268.125488	3890.961914	5195.106934	2158.902344	3823.571533	5392.696289	2106.533691	3783.808838	5594.552246	2063.094482	3753.43457	5869.365234	2018.514404	3773.039551	6071.231445	2011.476807	3827.225586
PU-182	Indonesia Punung	11054.23926	4654.963867	996.0280762	11093.11328	4456.286133	1162.831421	11084.5918	4199.075195	1389.550293	11070.06641	3966.495605	1499.216309	10909.59766	3740.4729	1701.985229	10742.1875	3548.153564	1743.502441	10588.45117	3352.158691	1818.025879	10333.1582	3126.898438	1867.353516	10117.14941	3014.758545	1956.682251	9819.173828	2888.441895	2077.031738	9572.100586	2826.51001	2125.824951	9263.583984	2769.818359	2249.599609	9022.306641	2700.415039	2300.695557	8787.408203	2661.266113	2405.640625	8471.282227	2618.861084	2527.317383	8217.711914	2602.752441	2591.365479
PU-186	Indonesia Punung	2000.510498	3717.42334	2439.276123	1927.007446	3918.022461	2377.968262	1882.161377	4110.43457	2162.525879	1815.730835	4246.899902	2004.678711	1687.238037	4438.635742	1826.739502	1571.590088	4566.699219	1687.73291	1410.594971	4657.97168	1574.174561	1143.815674	4728.595215	1474.283447	933.1708984	4741.955078	1407.448242	646.1509399	4733.410645	1347.569458	429.0148621	4701.159668	1331.990845	139.3508911	4661.167969	1304.323853	-76.14240265	4651.868652	1257.388062	-288.1084595	4663.290527	1197.436279	-580.2237549	4666.26123	1170.881592	-798.2572021	4668.879883	1143.822632
PU-191	Indonesia Punung	5734.650391	11942.98633	1834.794556	5850.022461	12028.41016	2004.996948	5963.219727	12127.0293	2259.802979	6092.20459	12223.60547	2400.967285	6297.995605	12345.42383	2574.189941	6476.695313	12409.62109	2678.406494	6658.345703	12464.16992	2790.904053	6910.405273	12491.44336	2936.774414	7099.746094	12489.2168	3050.862305	7355.162598	12443.47266	3186.657715	7547.493652	12379.67188	3274.727295	7798.151367	12258.44141	3362.334961	7982.096191	12133.18457	3381.982422	8164.285645	12013.5625	3381.077393	8395.743164	11835.60645	3360.893311	8566.412109	11701.49609	3314.124023
PU-195	Indonesia Punung	6607.068359	9218.196289	5872.384766	6620.894531	9321.905273	5690.048828	6632.675781	9440.629883	5492.359863	6619.299805	9548.570313	5348.913086	6588.906738	9714.625977	5162.889648	6554.03418	9850.269531	5045.814453	6479.123047	9966.984375	4918.177734	6386.415527	10140.3418	4766.125	6273.044922	10255.57227	4677.469238	6072.019043	10373.20801	4589.724121	5907.439453	10430.89258	4525.092773	5686.365723	10510.69531	4443.127441	5523.867676	10554.80469	4363.132324	5353.063477	10578.3125	4295.421387	5105.905273	10605.13867	4287.623535	4921.172852	10619.25879	4299.367676
PU-20	Indonesia Punung	15.14159203	6.776463032	18.04410553	15.00557899	6.857892513	18.22797012	14.77702522	7.017980576	18.38770676	14.57929897	7.078949451	18.5060997	14.31301308	7.127689362	18.67828941	14.10102272	7.126788616	18.7942276	13.88531208	7.106580257	18.8945179	13.60115814	7.04368639	19.03268051	13.37617302	6.971658707	19.08727264	13.09541035	6.822852612	19.09537888	12.89281273	6.694374084	19.06975365	12.59922028	6.566428185	19.08657074	12.39489746	6.440995693	19.07773781	12.21017075	6.287659168	19.04331589	11.98630047	6.073299885	18.96784592	11.81923389	5.901528358	18.93149185
PU-22	Indonesia Punung	3982.2146	6058.374512	6103.484375	3820.637207	5883.038086	5994.918457	3686.117188	5651.001953	5786.875	3576.156982	5476.879395	5633.483887	3467.526367	5205.830566	5452.703125	3497.51123	4982.041992	5336.532227	3562.542969	4764.84668	5208.78125	3764.723633	4521.411133	5084.37207	3952.979492	4357.666504	5020.206055	4233.085449	4159.946289	5013.808105	4449.774902	4020.283691	5027.880859	4703.756836	3794.798584	5002.774414	4918.717285	3656.611816	4969.149902	5097.635742	3478.838135	4922.018555	5381.822266	3303.231445	4858.066406	5598.057617	3171.159668	4825.853516
PU-27	Indonesia Punung	19.93830109	15.8243885	10.3963356	20.21751213	15.83770561	10.24828053	20.51464081	15.84067345	10.06141186	20.69177246	15.81864357	9.87810421	20.88676071	15.74767017	9.576552391	21.00527382	15.64572525	9.348872185	21.15146065	15.50995922	9.156652451	21.35521317	15.30664349	8.92784214	21.46296883	15.09726334	8.782894135	21.5933342	14.79591179	8.61938858	21.65981293	14.5425415	8.527633667	21.80713654	14.21500111	8.4487257	21.86409187	13.94905472	8.400001526	21.8362999	13.67858124	8.356163979	21.86906242	13.31785488	8.304438591	21.95374298	13.05937099	8.258781433
PU-29	Indonesia Punung	19.44087982	20.4977684	16.01241302	19.49613571	20.67441177	16.07056427	19.54320526	20.8492775	16.25620651	19.58276749	20.95883942	16.416605	19.70263672	21.12338448	16.56867981	19.80879593	21.25341225	16.66812134	19.94065857	21.36340714	16.75873375	20.15285873	21.46967125	16.86433601	20.32309914	21.52629662	16.93883514	20.57135773	21.56701279	17.00676346	20.75440598	21.59283829	17.06417465	21.01012039	21.59727478	17.1152153	21.20345116	21.59762001	17.14437675	21.39781189	21.60162926	17.16641045	21.65612411	21.59246254	17.15979004	21.84936905	21.56936073	17.17534447
PU-3	Indonesia Punung	7.780527592	23.30188942	13.18791676	7.570573807	23.43882751	13.42558098	7.259633064	23.4865036	13.74331856	7.054039955	23.50291443	14.01239109	6.834893703	23.38497162	14.39034271	6.697441101	23.25270271	14.6748457	6.592018127	23.054739	14.92920494	6.535482407	22.7218914	15.22838974	6.554528713	22.43449402	15.40787888	6.602154732	22.02843666	15.604743	6.660913467	21.73161888	15.75033665	6.704320908	21.32085991	15.90334225	6.712898254	21.00934982	16.02254677	6.800541401	20.69957352	16.13516235	6.97574234	20.32006454	16.25097084	7.187088966	20.06821251	16.32556915
PU-35	Indonesia Punung	6964.332031	6088.124512	1606.388184	6709.701172	5988.429199	1722.865967	6472.879883	5918.694824	2033.746338	6210.287598	5852.02832	2129.64502	5855.355469	5803.134766	2292.966309	5613.511719	5758.224609	2453.632813	5364.883789	5787.96875	2591.429199	5113.996094	6045.820801	2746.095703	4928.784668	6248.342773	2855.813721	4716.112793	6564.586914	2951.398682	4679.003906	6848.1875	3010.058838	4635.641113	7241.280762	3024.44751	4588.900391	7533.355957	3044.756836	4548.499023	7824.5	3057.402344	4529.341797	8214.092773	3113.723145	4520.386719	8503.443359	3174.775879
PU-39	Indonesia Punung	5559.121582	3297.923828	4130.610352	5623.234375	3056.483398	4069.77002	5686.628418	2816.291016	3843.025146	5759.608398	2634.791504	3678.322021	5959.958496	2414.839111	3519.283203	6108.080078	2265.501953	3373.614502	6279.759766	2140.208496	3232.783936	6503.871582	2000.449707	3018.84668	6703.36377	1947.518555	2867.604492	7031.821289	1960.270264	2845.550781	7266.657715	2030.749756	2822.279541	7582.018555	2142.148682	2777.976807	7810.390625	2173.542725	2889.376465	7999.523926	2216.058105	3055.217773	8211.160156	2437.975586	3076.991943	8406.544922	2597.602539	3038.149414
PU-4	Indonesia Punung	3071.905518	3543.173828	3890.507324	3077.248291	3795.538574	3705.543213	3069.567871	4109.987793	3465.345215	3045.070801	4339.176758	3279.444092	2953.035645	4622.769531	3026.576172	2797.416504	4818.015625	2868.216309	2585.754395	5012.452148	2794.452148	2229.135254	5184.418457	2786.907471	1941.376953	5263.473633	2781.674316	1553.076416	5341.819824	2746.79248	1259.186523	5390.022461	2714.484863	874.5197754	5477.220703	2658.988525	591.9627686	5552.53125	2600.924072	300.3952026	5571.205078	2542.941406	-95.35095215	5602.799316	2540.848633	-385.7347717	5660.173828	2585.892334
PU-44	Indonesia Punung	9653.743164	16979.81055	4476.079102	9793.658203	16788.36719	4520.238281	9903.435547	16521.53711	4621.869141	9942.771484	16316.7793	4732.782715	9940.481445	16033.75	4865.407715	9946.735352	15829.65625	4981.515625	9911.1875	15624.35352	5094.495605	9779.352539	15374.24121	5219.769043	9667.019531	15205.66699	5341.64502	9419.191406	15054.44434	5444.672363	9193.039063	15018.56738	5489.492676	8895.90918	14926.44434	5514.812988	8664.677734	14877.16602	5524.901367	8433.009766	14832.17383	5526.580078	8133.286621	14741.47168	5533.34375	7907.079102	14684.16309	5554.393555
PU-5	Indonesia Punung	3824.029785	3931.058838	6328.430664	3892.246094	3678.452881	6134.75293	4048.39209	3481.785156	5771.800781	4161.119141	3244.291992	5581.775391	4415.841797	2980.364502	5343.134277	4650.916504	2797.03418	5203.91748	4933.84375	2644.726807	5137.646973	5327.241699	2468.008789	5071.401855	5640.958008	2381.907959	5030.745117	6077.730469	2331.966309	5027.628906	6402.852051	2291.777344	5025.330078	6829.125	2213.404297	4973.376465	7143.862305	2139.100586	4917.639648	7457.526367	2064.220947	4847.125977	7879.092773	1963.260132	4798.538086	8201.789063	1984.463135	4856.165527
PU-8	Indonesia Punung	11311.90332	6327.484863	5160.765137	11499.79785	6290.748047	5050.850098	11705.97852	6313.882813	4849.356445	11885.58008	6316.869141	4725.024902	12134.24609	6375.674805	4585.189453	12292.86816	6488.588867	4486.649902	12413.24023	6651.791016	4404.589355	12537.11914	6890.675781	4292.697266	12636.21777	7080.686035	4243.079102	12716.08105	7360.159668	4218.541992	12765.27051	7568.611328	4174.560059	12789.55664	7855.050293	4117.977539	12830.89355	8065.136719	4075.473633	12878.14355	8273.933594	4027.161133	12940.21289	8551.350586	3961.180664	12976.02637	8766.066406	3941.428711
DU1177	Vietnam Duoi Uoi	17499.04688	16750.35938	5726.01123	17249.03906	16617.64063	5937.805664	16923.51953	16523.87305	6252.961914	16682.98047	16553.14258	6500.248535	16445.05469	16804.03516	6802.531738	16312.23047	17079.33008	6970.682617	16189.05859	17383.57813	7089.04541	16062.52734	17810.97852	7222.608398	16019.39063	18147.17578	7307.265625	15998.54297	18598.35352	7419.65332	15974.98242	18927.875	7531.668945	15928.91504	19358.37695	7705.203613	15913.56348	19673.89453	7854.655762	15935.98242	19995.41406	7986.003418	15996.26563	20440.78711	8110.400391	16053.90234	20774.9375	8196.405273
S2258	Malaysia Niah Cave	16955.33398	15287.8916	33718.42578	16802.31445	15275.04297	33546.04688	16634.10156	15176.0918	33313.80469	16537.08984	15039.29688	33159.79297	16435.46484	14789.9043	33019.54688	16386.64844	14573.42188	32963.33594	16362.41406	14347.54395	32939.02344	16368.55859	14044.31836	32969.01953	16393.80273	13823.87891	33026.33594	16453.16797	13542.33594	33125.98047	16517.22266	13334.95605	33200.82422	16608.4043	13062.91797	33305.57813	16671.05273	12868.14063	33407.73828	16729.17773	12689.35645	33538.5	16829.5	12439.7793	33681.69922	16926.30469	12250.51953	33766.89453
SMF16745LLM3	Pongo pygmaeus	8671.265625	16024.02441	30127.79102	8653.480469	15990.07031	29953.24023	8670.556641	15995.63281	29735.00391	8708.445313	16024.30078	29573.75	8780.230469	16104.70215	29373.50195	8906.847656	16157.2666	29264.51953	9027.302734	16213.68457	29151.82422	9212.329102	16275.39746	29026.16797	9340.311523	16366.36328	28950.02734	9489.657227	16520.24023	28862.25	9632.199219	16599.72852	28797.80859	9842.524414	16675.36719	28737.71094	9971.103516	16774.70313	28674.23047	10111.86523	16870.68359	28636.36328	10327.74219	16939.70898	28590.97656	10492.03809	16990.79883	28557.82813
SMF16745LRM1	Pongo pygmaeus	9466.570313	23436.58008	-2895.080566	9369.519531	23642.9375	-2770.116455	9242.759766	23921.58203	-2642.532715	9182.263672	24146.31055	-2542.457031	9129.995117	24455.04102	-2415.09375	9138.53125	24669.10156	-2281.175293	9237.257813	24845.35156	-2127.277344	9458.431641	25038.47461	-1977.303223	9698.128906	25118.80273	-1938.737793	10026.74219	25143.50391	-1869.946289	10267.86914	25113.70703	-1809.23584	10602.94043	25081.51953	-1794.102295	10853.96289	25062.20703	-1783.276855	11098.58789	25031.32617	-1732.50061	11433.74609	25014.86914	-1701.627686	11683.92773	24977.41602	-1703.956055
SMF16745LRM2	Pongo pygmaeus	8888.357422	11488.87207	18949.55859	8812.389648	11414.32813	18742.46094	8781.695313	11494.67773	18450.17578	8797.005859	11524.35254	18225.02344	8875.457031	11629.0625	17945.09375	8964.499023	11688.52832	17744.7168	9126.160156	11739.47363	17588.5918	9321.852539	11850.5459	17375.08789	9500.09668	11949.07617	17272.72266	9780.931641	12035.89355	17179.49414	10001.30762	12104.02246	17170.23438	10289.05664	12213.06348	17154.33789	10510.76172	12273.81348	17162.15234	10737.07227	12304.61914	17196.27734	11036.20801	12339.88086	17261.65039	11264.58789	12356.11719	17272.71875
SMF16745LRM3	Pongo pygmaeus	8668.582031	15984.0957	30046.51953	8686.661133	15986.78613	29876.60156	8732.929688	16034.19629	29663.63281	8801.757813	16072.30664	29512.51563	8885.769531	16142.85449	29315.15039	8980.808594	16190.87891	29183.58594	9109.175781	16235.5791	29082.4375	9300.457031	16341.78906	29029.00781	9411.536133	16433.88672	28944.98828	9549.614258	16544.81836	28805.10156	9697.267578	16613.29688	28759.84375	9875.616211	16746.43164	28717.50195	10016.84961	16832.71484	28681.32813	10171.19434	16894.52344	28648.11719	10385.07227	16964.91602	28619.87305	10543.51758	17023.08398	28611.76758
SMF2639LLM1	Pongo pygmaeus	53193.04297	18071.66992	11109.79297	53335.64063	18093.97656	10921.12695	53388.75	18001.4707	10618.63965	53425.91406	18068.94922	10402.54004	53467.94922	17986.04102	10087.11621	53439.33594	17962.36523	9845.640625	53341.78906	17945.06445	9624.088867	53155.12891	17865.52734	9367.553711	52947.03516	17826.34375	9244.693359	52635.57031	17743.21289	9202.579102	52392.00781	17721.59961	9204.710938	52065.92969	17721.53125	9208.366211	51825.07422	17718.96289	9257.040039	51586.98828	17700.99609	9313.416016	51272.04297	17646.58594	9353.776367	51035.27344	17600.03906	9300.728516
SMF2639LLM2	Pongo pygmaeus	2452.032227	13969.44629	9647.485352	2542.40625	14204.46387	9674.986328	2663.085205	14511.03223	9729.573242	2773.5625	14736.25195	9753.382813	2929.821289	15029.53125	9804.84668	3040.400391	15252.55762	9790.918945	3151.832031	15477.8457	9762.511719	3261.678711	15761.56348	9650.633789	3290.538574	15872.99219	9428.5	3345.538086	15998.49805	9122.572266	3340.56958	16035.86523	8874.363281	3326.890869	16038.97559	8539.374023	3337.29126	16055.43945	8289.280273	3352.724609	16004.50391	8042.335449	3346.844727	16008.70703	7709.32666	3339.359375	16046.86914	7460.016113
SMF2639LRM1	Pongo pygmaeus	10508.46777	11772.17188	12472.5	10488.9834	11844.38477	12274.43262	10449.76172	11951.54883	12018.99707	10433.73828	12013.4502	11820.80469	10574.78125	12112.9707	11605.90137	10693.4248	12219.40625	11467.71094	10822.97559	12324.97754	11341.07715	11059.37402	12440.20117	11246.53027	11195.60938	12590.05273	11192.00488	11415.48242	12749.24902	11132.28711	11609.86426	12827.64355	11114.43945	11881.06641	12888.91211	11083.60449	12084.99023	12926.4707	11049.4873	12288.24707	12925.25195	11092.87012	12555.2168	12865.79492	11128.81445	12755.37793	12804.30664	11144.55273
SMF2639LRM2	Pongo pygmaeus	4892.476563	29832.48828	13074.90039	4651.380371	29827.46875	13146.70313	4379.110352	29793.59375	13318.64648	4202.348633	29796.94922	13495.67578	3937.322021	29764.03516	13682.49512	3735.632813	29837.42773	13818.03809	3559.318115	29963.05078	13931.52734	3353.066406	30193.32031	14050.19922	3287.007813	30427.57422	14103.23438	3270.424561	30752.30859	14143.00195	3283.532715	31001.76563	14152.96484	3309.170654	31331.75781	14176.46387	3301.302246	31578.24414	14188.2998	3300.979004	31826.45508	14195.56152	3339.275391	32153.60938	14226.10938	3357.106934	32399.26367	14224.62305
SMF59148LLM2	Pongo abelii	54300.32422	24218.79883	5560.365234	54315.85156	24141.12695	5268.59082	54290.86719	24025.11328	4888.912109	54196.67969	23955.84375	4610.944336	54011.47656	23812.67188	4292.20752	53815.51563	23666.75391	4114.166016	53606.28516	23525.47461	3946.429199	53311.08594	23284.06836	3838.599121	53078.26172	23093.25391	3818.274414	52726.96484	22941.13086	3707.611328	52435.78516	22872.36914	3712.906006	52072.42578	22749.92969	3824.773193	51837.18359	22562.63281	3814.985352	51589.14453	22393.67383	3793.062012	51218.25	22253.91016	3814.314941	50922.91797	22214.52344	3836.089844
SMF59148LLM3	Pongo abelii	54961.76563	25803.73633	19044.67188	55004.16797	25706.67188	18818.25	54986.875	25555.75	18524.08203	54907.23047	25416.12109	18338.51172	54758.20703	25204.63867	18134.83594	54606.12109	25050.98438	18015.53125	54447.16016	24871.82227	17951.14648	54295.64453	24588.32813	17871.3125	54112.17969	24426.75977	17851.73047	53842.92969	24238.23047	17855.2793	53618.73438	24142.11133	17808.11914	53331.98828	23986.29102	17748.21484	53112.3125	23875.93945	17757.58398	52897.77344	23750.49414	17748.91602	52662.92188	23520.17578	17735.61719	52540.69922	23308.05664	17771.67969
SMF59148LRM2	Pongo abelii	8024.117188	25816.5332	5464.179688	8035.537109	25884.98828	5183.714844	8008.177246	26025.0332	4827.610352	8144.649414	26108.46484	4598.122559	8422.933594	26158.30469	4338.495117	8655.376953	26165.72656	4173.126465	8924.387695	26130.46484	4076.553711	9292.220703	26102.27344	3977.15918	9572.144531	26129.59375	3920.466309	9955.580078	26161.32422	3893.652344	10240.34277	26149.86328	3898.562988	10622.78223	26130.14648	3891.596191	10906.54492	26172.10156	3883.458984	11184.53418	26225.89648	3904.283447	11559.81348	26150.33008	3938.161133	11837.11621	26083	3959.794189
SMF59148LRM3	Pongo abelii	9277.666016	29656.25195	19138.44531	9258.546875	29776.29297	18912.0625	9297.345703	29956.74609	18643.23438	9421.900391	30058.16406	18449.94141	9664.884766	30174.57227	18249.13281	9887.348633	30221.15625	18150.95898	10112.81543	30268.70117	18042.90234	10429.33691	30345.11719	17977.34766	10668.45703	30388.68555	17921.91406	10995.69434	30481.27539	17897.16992	11240.87891	30498.02539	17891.88086	11577.71875	30488.82031	17883.96094	11826.06152	30524.9668	17887.21289	12070.88281	30577.84961	17898.60547	12402.6582	30634.20703	17886.65234	12652.3916	30632.30664	17861.87109
SMF8858	Sangiran Dome	10008.47852	24872.46289	25542.14648	9896.413086	24665.08398	25369.39844	9784.599609	24369.52734	25158.4707	9692.378906	24136.27734	25017.10547	9654.554688	23797.4043	24847.77734	9673.394531	23532.60742	24735.85938	9782.916992	23289.89063	24631.01758	9995.229492	23003.125	24492.07813	10193.71094	22834.53125	24367.76172	10482.93164	22617.48438	24244.19141	10699.80176	22442.64063	24175.5293	11004.43457	22233.26758	24064.77734	11257.82813	22111.21289	24010.41797	11496.75586	21958.21094	23961.83789	11811.5918	21752.26563	23892.28516	12021.27637	21557.02148	23920.66016
SMF8864	Sangiran Dome	7803.817383	3278.39917	25471.21484	7794.047852	3132.562988	25294.42578	7790.242188	2927.320313	25069.37305	7802.080078	2768.40918	24909.32031	7900.318359	2549.125732	24734.72656	8061.179688	2394.031738	24690.52344	8234.174805	2259.157715	24634.31641	8514.044922	2150.145996	24584.42188	8724.953125	2087.252197	24524.91211	8993.257813	2000.98938	24412.40625	9204.177734	1932.636719	24360.18164	9485.923828	1842.459106	24296.48828	9680.300781	1764.480835	24206.99219	9886.72168	1690.192749	24144.39063	10184.5127	1654.03064	24115.55859	10412.06836	1662.63501	24092.52344
SMF8879	Sangiran Dome	11000.37695	13577.39258	22335.48438	10802.02051	13849.07813	22176.47266	10435.28711	14124.34375	22007.98828	10093.49023	14247.93164	21942.84766	9622.276367	14334.82227	21867.71484	9270.283203	14279.54492	21769.01953	8927.029297	14184.16406	21674.07617	8624.663086	13808.78906	21696.59766	8455.078125	13478.54785	21709.3418	8257.62207	13029.11914	21733.57422	8239.705078	12662.04102	21755.75	8175.148438	12174.73633	21787.10156	8160.22168	11806.10156	21820.08594	8148.199219	11440.2666	21869.20898	8096.288574	10953.44727	21910.47656	8036.986328	10588.6123	21937.35547
ZMB1209M1	Pongo abelii	69.71665192	32.15318298	36.95676422	69.90257263	32.06900024	37.08935547	70.05821228	32.17910004	37.33690643	70.12314606	32.32714081	37.51694489	70.28395844	32.31267548	37.77233505	70.15869141	32.23235703	37.9503479	70.02516937	32.29321671	38.14047623	69.80436707	32.40716553	38.33504105	69.57015228	32.43146515	38.38908005	69.26810455	32.46798706	38.49164581	69.03344727	32.49485779	38.54370117	68.71214294	32.51812363	38.55244446	68.47260284	32.52967072	38.52113724	68.23261261	32.55010223	38.50194168	67.91421509	32.59918976	38.51060486	67.67970276	32.6543541	38.49464798
ZMB1209M2	Pongo abelii	70.86759949	37.12997055	25.81755257	70.91875458	37.09363556	26.04984665	70.86778259	37.17377472	26.34595108	70.76410675	37.30141068	26.51848984	70.62057495	37.46447372	26.75103951	70.45863342	37.54105759	26.90241623	70.23960876	37.5801506	26.98920059	69.94744873	37.64442825	27.09495544	69.71557617	37.68592072	27.13196564	69.39833832	37.70861053	27.13576508	69.161026	37.6962471	27.12763023	68.84683228	37.7195015	27.17127609	68.61019897	37.74250793	27.18770409	68.37226868	37.75389099	27.17889595	68.05374908	37.75214005	27.16745377	67.81742859	37.73987961	27.14271736
ZMB1209M3	Pongo abelii	70.55778503	42.16848755	13.96527863	70.52868652	42.23696136	14.11348534	70.47336578	42.33110046	14.304245	70.40878296	42.40430069	14.43247986	70.26159668	42.50976944	14.54894829	70.13752747	42.59951782	14.60586548	70.00537109	42.6900177	14.63830757	69.81706238	42.79984665	14.65262032	69.67163849	42.87576675	14.65158463	69.47475433	42.96896362	14.6386013	69.32839966	43.04153061	14.62922096	69.14216614	43.15497589	14.63539314	69.00182343	43.2382164	14.64800739	68.85488892	43.30988693	14.65890503	68.64990234	43.38468552	14.65869045	68.49177551	43.42025757	14.63716888
ZMB30944M1	Pongo pygmaeus	65.92827606	46.06015015	42.21084595	66.02165985	46.28855133	42.2438736	66.16639709	46.57855988	42.20681763	66.22019196	46.81151581	42.18426132	66.22982788	47.13580704	42.14471817	66.22306061	47.37660599	42.0947876	66.16558838	47.61491776	42.09339142	66.03614807	47.91633606	42.09054565	65.86109161	48.08664703	42.08433533	65.56021881	48.21544266	42.0615921	65.32469177	48.27081299	42.01910782	65.00028992	48.24304199	42.00432587	64.76259613	48.1781311	42.01179504	64.52240753	48.12613678	42.00322723	64.19509125	48.11999512	41.99018478	63.96333313	48.16078568	41.91915512
ZMB30944M2	Pongo pygmaeus	18.56733513	28.83287811	35.36925507	18.44151306	28.62867165	35.33252716	18.30066681	28.41039848	35.11158752	18.20526505	28.24475479	34.94057083	18.15755844	27.93084335	34.93522644	18.17218208	27.67835999	34.91062164	18.27617645	27.45763206	34.87757874	18.48415375	27.20926666	34.79283524	18.68730164	27.07957077	34.72463989	18.99928474	26.97125053	34.66466904	19.24177551	26.90930367	34.65586853	19.57354355	26.924366	34.6556015	19.81359863	26.9954586	34.6522789	20.06414032	27.00992775	34.63448334	20.39671898	26.97726822	34.60354233	20.64671898	26.96277046	34.59924316
ZMB30944M3	Pongo pygmaeus	65.20622253	23.49068832	31.79032516	65.29759216	23.69541931	31.76179314	65.41946411	23.95516205	31.66742706	65.48912811	24.13314247	31.54863167	65.43917847	24.37459564	31.39362335	65.32312012	24.52250481	31.27038193	65.1947403	24.6354847	31.12411308	64.96550751	24.73804474	30.95875549	64.77910614	24.77818871	30.83984375	64.51024628	24.78360748	30.70464516	64.30956268	24.74889565	30.60825729	64.03668976	24.69557953	30.49375153	63.82476807	24.66179848	30.42205811	63.61959076	24.59222984	30.36384964	63.35688019	24.46515083	30.29050446	63.14561081	24.41651917	30.23040581
ZMB38607M1	Pongo pygmaeus	17.61520576	41.39905548	36.92947388	17.47341919	41.54867935	36.89107513	17.32463837	41.77722168	36.89616394	17.25902939	41.97404099	36.90192795	17.25835609	42.24852371	36.89844894	17.27872467	42.45545197	36.89512253	17.32670975	42.65682983	36.88543701	17.50590134	42.85946274	36.84687042	17.67834854	42.97153854	36.81817627	17.92658806	43.08427429	36.77835846	18.12625122	43.1337204	36.75436783	18.39964867	43.17877579	36.75878906	18.6051445	43.1779213	36.78093338	18.81236458	43.17691803	36.77576065	19.08411026	43.1728096	36.72510529	19.28623962	43.13983917	36.69752121
ZMB38607M2	Pongo pygmaeus	18.87372398	33.79151535	43.37994003	18.74559021	33.96346283	43.40467072	18.62217522	34.21570587	43.47236252	18.57169533	34.41255569	43.5378418	18.5584259	34.6918869	43.59395599	18.61745453	34.89629364	43.57978439	18.74740982	35.06391144	43.57981873	18.99355888	35.21060944	43.59147644	19.17690849	35.32362747	43.59929657	19.45090485	35.39637756	43.62883377	19.66446686	35.41585541	43.64435959	19.95076561	35.41181183	43.6459198	20.16287613	35.3743515	43.64713287	20.37550735	35.34292221	43.65598297	20.66132736	35.32071686	43.6606369	20.87642097	35.30930328	43.65555573
ZMB38607M3	Pongo pygmaeus	19.50529671	24.9557972	51.31837082	19.40477562	25.1092968	51.2606163	19.27235794	25.32098389	51.31389618	19.1998291	25.48053169	51.39224625	19.20190239	25.71943855	51.47279358	19.27562332	25.88583183	51.53297043	19.40941811	26.01498222	51.57940674	19.63984489	26.11543846	51.62186813	19.8198967	26.16976547	51.66090393	20.04127312	26.24328995	51.76482391	20.19939041	26.28704071	51.86462402	20.43125153	26.34515762	51.9573288	20.60808754	26.38247681	52.02278137	20.78642273	26.41789627	52.08453751	21.03170776	26.44791412	52.15623093	21.21370697	26.46208954	52.21549225
ZMB67173M1	Pongo abelii	10.39451885	20.0432415	23.27059174	10.33315468	20.18505096	23.27982903	10.26235008	20.37068558	23.29629326	10.24751759	20.51413536	23.30680847	10.30747128	20.70377541	23.29112816	10.36015606	20.84393692	23.27585793	10.43202686	20.97049713	23.24543571	10.56601334	21.11716843	23.22323227	10.65989113	21.23371124	23.21166992	10.82065678	21.34856796	23.20542145	10.9632225	21.39388657	23.21600723	11.1592207	21.41608429	23.23968124	11.30859089	21.40653038	23.25149345	11.45664215	21.42462158	23.26603317	11.65279579	21.41407013	23.2979126	11.80257034	21.40978622	23.30355072
ZMB67173M2	Pongo abelii	11.35429001	15.10020256	29.15457153	11.25626087	15.1693058	29.04764557	11.20467854	15.36313057	29.04729462	11.2150135	15.51773548	29.08526993	11.25960827	15.72275162	29.10926819	11.33288193	15.86197376	29.12523842	11.44211674	15.97467804	29.14715767	11.62479401	16.07509232	29.1788044	11.77306747	16.12809944	29.19824219	11.9790535	16.16444397	29.22557068	12.13666916	16.18039322	29.23782921	12.3471365	16.19568825	29.25684166	12.50072861	16.18796539	29.29644394	12.65391541	16.18619156	29.33712196	12.86238861	16.19499969	29.36763191	13.01914215	16.17185402	29.374506
ZMB67173M3	Pongo abelii	11.11987591	9.215699196	34.95101547	11.12516212	9.327070236	34.95374298	11.16603088	9.465154648	34.98213959	11.2294054	9.545729637	35.02448654	11.33671951	9.632983208	35.07581711	11.43054867	9.684545517	35.10447311	11.52672482	9.732713699	35.13206482	11.65377426	9.802600861	35.16246414	11.75545692	9.841273308	35.18367004	11.89858723	9.867804527	35.21022797	12.00603008	9.885207176	35.23202515	12.13934135	9.923455238	35.28311157	12.24122047	9.947437286	35.31944656	12.35107994	9.951721191	35.33420181	12.49794579	9.956679344	35.35108185	12.60833168	9.953933716	35.36181641
ZMB6948M1	Pongo pygmaeus	64.51564026	21.93859673	37.91866684	64.56629944	22.1332283	38.13018417	64.62315369	22.35717773	38.40069962	64.65602112	22.49344444	38.61949539	64.68450165	22.58097839	38.96790314	64.67947388	22.63290596	39.23400497	64.5665741	22.65341187	39.47783661	64.34616089	22.69927979	39.76150131	64.11227417	22.74427795	39.8714447	63.75270462	22.78659821	39.84107971	63.50368881	22.88097191	39.80138016	63.15300369	22.88021088	39.70906448	62.88190079	22.87763596	39.6997757	62.61458588	22.91017914	39.66716003	62.25477982	22.92360687	39.66431427	61.98203278	22.92494583	39.66141891
ZMB6948M2	Pongo pygmaeus	65.48332214	27.16195488	26.74886131	65.55098724	27.21819115	27.00242996	65.6427536	27.28960228	27.33361435	65.62844849	27.34181213	27.58973885	65.49772644	27.45092201	27.89997482	65.39038849	27.53007126	28.12969971	65.20308685	27.61076546	28.29528809	64.87493896	27.68927383	28.39610291	64.61878967	27.74609947	28.43688583	64.26969147	27.79473305	28.42342567	64.01558685	27.84886742	28.36916924	63.68082428	27.92444229	28.28419495	63.42274475	27.94944382	28.22909927	63.15977097	27.94802475	28.18993759	62.80653763	27.95393753	28.17947388	62.5438118	27.96414948	28.14866638
ZMB6948M3	Pongo pygmaeus	66.65884399	29.53826523	14.46604156	66.74474335	29.67642975	14.68285847	66.76994324	29.80770111	14.99298954	66.72106171	29.92724037	15.21494293	66.74045563	30.15445137	15.47790146	66.70173645	30.26922226	15.7019825	66.54490662	30.35692215	15.89253044	66.2575531	30.46227455	16.03461647	65.99861145	30.50546837	16.03803444	65.65892792	30.5834446	16.01799202	65.40533447	30.64068222	16.01027489	65.07106018	30.74519348	16.01474762	64.82836914	30.79417419	15.94109726	64.58547211	30.80277252	15.8500824	64.24213409	30.8630867	15.82402325	63.98246765	30.87066841	15.84298897
ZMB6954M1	Pongo pygmaeus	18.78323174	20.36624146	46.72720718	18.95441437	20.40261269	46.59138489	19.2083931	20.4387989	46.44826126	19.40763474	20.44926834	46.35589218	19.63272667	20.38793564	46.18770599	19.74727058	20.2769165	46.03662872	19.87895584	20.1652832	45.89723969	20.01364517	19.96674347	45.74343491	20.051548	19.7569809	45.69190979	20.13217163	19.48010254	45.62748337	20.15559769	19.2628994	45.62825012	20.14654922	18.97742081	45.69552612	20.13958168	18.75992966	45.72894287	20.12737846	18.53937531	45.72572708	20.08371162	18.25024033	45.73704529	20.01553917	18.05010414	45.79657745
ZMB6954M2	Pongo pygmaeus	16.71922684	19.35037994	60.28861237	16.83529472	19.49180603	60.14595413	16.9859581	19.57619858	59.89648056	17.11972046	19.54779816	59.71271515	17.35784149	19.53534698	59.51358795	17.50859833	19.42734146	59.38845825	17.59929657	19.24102402	59.28619385	17.74489594	19.00653076	59.15223694	17.82259369	18.79195023	59.11153793	17.9053669	18.49873734	59.06435394	17.96165085	18.27536392	59.06074524	18.01646233	17.97860909	59.1255722	18.0358429	17.75905991	59.19777298	18.06479454	17.53308487	59.22432709	18.10275269	17.22851181	59.24343109	18.09750557	16.99903488	59.27349854
ZMB6954M3	Pongo pygmaeus	19.96901321	14.49497986	72.79650116	20.05742836	14.4669323	72.6416626	20.26737404	14.42746353	72.53746033	20.44082642	14.38060665	72.51893616	20.61044884	14.21760368	72.5249939	20.7351532	14.08740711	72.51269531	20.84451103	13.945261	72.50798035	20.89090919	13.71387005	72.55001068	20.92657661	13.54067612	72.58580017	21.00955963	13.32370186	72.64766693	21.07430649	13.16783714	72.71218872	21.09802246	12.95030212	72.80949402	21.09481049	12.78347492	72.87856293	21.13169861	12.61735916	72.93843079	21.13952255	12.39868927	73.03109741	21.12801743	12.2255106	73.07495117
ZMB7875M1	Pongo pygmaeus	23.95935059	24.34088326	54.46756744	24.16060257	24.34261322	54.23117065	24.4347477	24.27469254	53.9361763	24.63090515	24.17348289	53.73088837	24.85510826	24.07421684	53.40952301	25.02857208	23.971241	53.17942047	25.19791985	23.81861496	52.97598267	25.35211945	23.53601837	52.72880554	25.4439888	23.30932426	52.54520035	25.47416878	22.93191719	52.41611481	25.4405098	22.62726593	52.39315033	25.41560173	22.2289753	52.4608345	25.38480568	21.93184662	52.52658844	25.32084656	21.6443615	52.60643005	25.21063232	21.25782204	52.66494751	25.10240364	20.97650719	52.70906067
ZMB7875M2	Pongo pygmaeus	21.90600586	21.02482033	68.40333557	22.07600021	21.09149551	68.14297485	22.39865112	21.13830566	67.88855743	22.65101624	21.10164261	67.70870209	22.94711876	20.9581604	67.45146942	23.14275551	20.77894592	67.28743744	23.29419518	20.5559082	67.12607574	23.52653122	20.26014137	66.94223785	23.65560913	19.97972488	66.90634155	23.78272057	19.58438492	66.84912109	23.81481934	19.27402115	66.86244202	23.83672333	18.85779381	66.90801239	23.873312	18.5503006	66.96105957	23.92103386	18.24673271	67.02753448	23.91956329	17.83259201	67.02542877	23.86245346	17.52323532	67.02893066
ZMB7875M3	Pongo pygmaeus	18.12713242	15.21018791	83.30410004	18.25334167	15.25032043	83.0561676	18.53760338	15.29406929	82.82666779	18.75611877	15.25055885	82.66069031	19.02418327	15.10115433	82.45042419	19.23063469	14.97256279	82.31223297	19.44466782	14.84149551	82.19233704	19.70529556	14.59961319	82.082901	19.8853302	14.38962364	82.03919983	20.1324482	14.11320114	82.04491425	20.33525085	13.92104244	82.04718018	20.51603508	13.60777855	82.10861206	20.56240463	13.35136414	82.21237183	20.63282204	13.11289692	82.33580017	20.71128464	12.77268982	82.45285034	20.71976852	12.4995718	82.52047729
ZMB83509M1	Pongo abelii	19.10237503	35.63650513	41.96289825	19.05329514	35.87879944	41.84637451	18.9895668	36.21923828	41.75082397	18.95653152	36.48547745	41.7426796	18.9516449	36.84585571	41.75048065	18.96713257	37.11574936	41.76201248	18.99132729	37.3842392	41.78488922	19.05354881	37.73608017	41.83269119	19.1341114	37.99061584	41.87763977	19.28781128	38.31378174	41.92720413	19.47035217	38.50799179	41.92655182	19.80300331	38.64504623	41.93389893	20.06612778	38.70500183	41.95684814	20.33250809	38.73518753	41.99241638	20.68614578	38.72115707	42.05779648	20.95218658	38.71265411	42.10680389
ZMB83509M2	Pongo abelii	18.72415161	27.83984184	50.88578415	18.56958389	28.16002274	50.90036011	18.39143753	28.552742	50.97780991	18.27033806	28.8494873	51.08699417	18.09724236	29.26210403	51.11956787	17.98521996	29.57305336	51.05419922	18.06361961	29.89027214	50.98391724	18.32432747	30.25632477	50.97639465	18.63147163	30.39417839	50.99512863	19.04767609	30.55270958	51.06524277	19.37128258	30.62259483	51.1423111	19.81480598	30.66385651	51.21120453	20.15013885	30.66665268	51.26657104	20.48256874	30.64846802	51.33865356	20.92869568	30.63613701	51.38691711	21.2673645	30.59391785	51.3952713
ZMB83509M3	Pongo abelii	18.3080101	17.65799904	58.86987686	18.18184662	17.93182945	58.86198425	18.02075386	18.28237152	58.86380005	17.90711403	18.54582214	58.87642288	17.86030769	18.9222126	58.8514328	17.95972443	19.19670105	58.8543396	18.07118607	19.46499825	58.89021683	18.30368423	19.7456665	58.98561859	18.57529449	19.81475067	59.0688324	18.89741707	19.94043732	59.24323273	19.14387894	20.0601368	59.34075928	19.49490929	20.2013855	59.43198395	19.75383377	20.28276443	59.53882599	20.01613617	20.29913712	59.66361237	20.39347076	20.31438255	59.75812912	20.67298126	20.32721519	59.8384552
[truncated: 393 more columns]
